# Supplementary material for: One reporter for in-cell activity profiling of majority of protein kinase oncogenes
Source: eLife. 2017 Feb 15;6:e21536. doi: 10.7554/eLife.21536 (PMC5310841; doi:10.7554/eLife.21536)
Supplement: Supplementary file 2. — DOI: http://dx.doi.org/10.7554/eLife.21536.018 [file elife-21536-supp2.xlsx]

## Sheet: Figure 1A
Description	p-value asterisks	p-value	Error bar type
		not calculated	SEM
Source DATA
#1	EGR1	EGR2_1	EGR2_2	EGR2_3	EGR2_4	RGS1	NR4A2_1	NR4A2_2	DUSP6
Mean	10.1514	1.15958		7.09434	5.50063
SD	1.0086	0.0566534		0.323301	0.335924
N	8	8		8	8
#2
Mean	11.2888	1.20184	1.12774	5.51431	4.9361	2.88318	1.58823	1.72888
SD	0.423606	0.0513791	0.0574161	0.265105	0.186964	0.136779	0.0894496	0.0703601
N	8	8	8	8	8	8	8	8
#3
Mean	14.5839	1.41744	1.04406	7.87639	5.99116	3.09908	1.92468	2.12188	1.94369
SD	1.35002	0.150746	0.1125	1.09535	0.882086	0.434372	0.289575	0.255381	0.214251
N	8	8	8	8	8	8	8	8	8
#4
Mean	11.9141	1.22289	1.39031	6.99733	5.30799	2.83089		2.09031	2.02
SD	1.89173	0.0200328	0.066411	0.264897	0.416415	0.120938		0.103509	0.173129
N	6	6	6	6	6	6		6	6
#5
Mean		1.42	1.60984	9.2004	7.35374	4.52433	1.88338		1.91277
SD		0.107493	0.20853	0.906581	0.776767	0.162977	0.0779909		0.146318
N		8	8	8	8	8	8		8
#6
Mean			1.6069	7.05705	6.95755	4.121	1.99037	2.48442	3.41194
SD			0.0468992	1.51789	0.28227	0.370137	0.17334	0.251444	0.379112
N			8	8	8	8	8	8	8
#7
Mean			1.42962	10.3515	7.36133	4.37071		2.63602	4.2094
SD			0.348297	2.00186	1.60927	0.891284		0.617318	1.03034
N			8	8	8	8		8	8
Summary
Mean	11.9893	1.28759	1.36711	7.75436	6.2343	3.6733	1.84667	2.21872	2.73533
SD	2.06669	0.144546	0.281339	1.85141	1.21344	0.835451	0.231048	0.456375	1.08554
N	30	38	46	54	54	46	32	38	38

## Sheet: Figure 1B
Description	p-value asterisks	p-value	Error bar type
Columns A + B		0.744538	SEM
Columns B + C		0.518821
Columns C + D		0.296943
Columns D + E	***	0.000255884
Columns D + F	***	0.000106724
Columns E + F	***	2.52242e-06
Source DATA
#1	A	B	C	D	E	F
Mean	15.0668	13.3477	12.9289	13.7544	6.75731
SD	0.521134	2.62759	0.30198	0.462001	1.4799
N	7	7	8	8	8
#2
Mean	13.5022	14.6233	13.4623	11.7233	7.06956	4.22103
SD	0.665695	0.425399	1.50295	3.18683	0.410437	0.272161
N	8	8	8	8	8	8
#3
Mean	13.635	15.169	11.9257	14.0333	7.07634	3.94344
SD	0.585686	1.07822	0.874135	0.931018	0.284757	0.462022
N	8	8	8	8	8	8
#4
Mean	8.66801	10.8468	10.6948	13.0306	6.7466	4.06549
SD	1.57419	4.80627	4.09601	4.00142	1.6347	0.721808
N	8	8	8	8	8	8
Summary
Mean	12.6422	13.5015	12.2529	13.1354	6.91245	4.07665
SD	2.61907	3.16959	2.37511	2.6414	1.0867	0.509455
N	31	31	32	32	32	24

## Sheet: Figure 1C
Description	p-value asterisks	p-value	Error bar type
Columns D + D2	***	0.000240827	SEM
Columns D + D3	***	0.000314703
Source DATA
#1	D	D2	D3
Mean	1	0.590611	0.616129
SD	0.148255	0.136344	0.119288
N	8	8	8
#2
Mean	1	0.795704	0.716804
SD	0.201212	0.231311	0.144425
N	8	6	8
#3
Mean	1	0.578672	0.547072
SD	0.132269	0.0736885	0.0517919
N	8	8	8
#4
Mean	1	0.691641	0.676816
SD	0.176483	0.175532	0.178249
N	8	8	8
#5
Mean	1	0.641636	0.587689
SD	0.242846	0.0451643	0.0754516
N	8	8	8
#6
Mean	1	0.517294	0.685211
SD	0.176406	0.172606	0.269188
N	8	8	8
#7
Mean	1	0.618696	0.79339
SD	0.198119	0.141186	0.129693
N	8	8	8
Summary
Mean	1	0.626419	0.652772
SD	0.219115	0.164252	0.147767
N	56	54	56

## Sheet: Figure 1D
Description	p-value asterisks	p-value	Error bar type
Columns D + D4		0.878502	SEM
Columns D + D5		0.907837
Source DATA
#1	D	D4	D5
Mean	1	1.01644	0.998342
SD	0.1534	0.0986985	0.112835
N	8	8	8
#2
Mean	1	1.08712	1.3289
SD	0.125935	0.131469	0.195811
N	8	8	8
#3
Mean	1	0.9745	0.931554
SD	0.0784131	0.0395369	0.105153
N	8	8	8
#4
Mean	1	1.07631	0.94906
SD	0.103979	0.128002	0.124745
N	8	8	8
#5
Mean	1	0.896463	0.952453
SD	0.106762	0.1033	0.0487058
N	8	8	8
#6
Mean	1	1.07057	0.947683
SD	0.143464	0.0659333	0.112562
N	8	8	8
Summary
Mean	1	1.02127	1.0115
SD	0.181078	0.18755	0.186234
N	48	48	48

## Sheet: Figure 1E
Description	p-value asterisks	p-value	Error bar type
Column D + 1xD-E		0.157027	SEM
Column D + 2xD-E	**	0.00340752
Column D + 3xD-D2		0.0875353
Source DATA
#1	D	1xD-E	2xD-E	3xD-D2
Mean	1	1.07704	1.65899	1.30654
SD	0.103979	0.156205	0.151753	0.110632
N	8	8	8	8
#2
Mean	1	1.23441	1.58224	1.23782
SD	0.106762	0.128075	0.23019	0.102496
N	8	8	8	8
#3
Mean	1	1.10616	1.58799	1.25795
SD	0.143859	0.112416	0.126837	0.143718
N	8	8	8	8
#4
Mean	1	1.22865	1.32966	1.08575
SD	0.0784131	0.0934517	0.115255	0.106859
N	8	8	8	8
Summary
Mean	1	1.15822	1.54244	1.22404
SD	0.192569	0.201602	0.326169	0.251585
N	32	32	32	32

## Sheet: Figure 1-figure suplement 3
Description	p-value asterisks	p-value	Error bar type
		not calculated	SEM
Source DATA
1.graph	pGL4.17 Firefly	pGL4.17 Renilla	pGL4.17 Firefly+ FGF2	pGL4.17 Renilla + FGF2	pGL4.17-EGR1-D Firefly	pGL4.17-EGR1-D Renilla	pGL4.17-EGR1-D Firefly + FGF2	pGL4.17-EGR1-D Renilla + FGF2
	3385	22611	4415	12850	571225	15058	5365120	6515
	3350	21996	4225	12427	559330	14036	5382090	10036
	2890	17452	3995	11603	422680	11664	4208660	9063
	2815	17338	4110	11586	429060	11787	4137380	8010
	2930	17938	3805	12212	441360	10152	4874020	8507
	3005	17853	3730	12070	436870	10631	4698900	13008
	2855	18096	4645	13788	550475	13910	4195240	8089
	2930	17009	4910	14237	545620	13864	4364385	14690
Mean	3020	18786.6	4229.38	12596.6	494578	12637.8	4.65322e+06	9739.75
SD	221.907	2205.01	408.678	973.734	66998.6	1805.27	513502	2761.16
N	8	8	8	8	8	8	8	8
SEM	78.4561	779.588	144.489	344.267	23687.6	638.259	181550	976.216
2.graph	pGL4.17	pGL4.17 + FGF2	pGL4.17 EGR1-D	pGL4.17 EGR1-D + FGF2
	0.15	0.34	37.93	536.28
	0.17	0.34	39.85	464.38
	0.16	0.34	36.4	516.53
	0.16	0.31	41.09	572.94
	0.17	0.34	39.57	361.23
	0.16	0.34	39.36	518.64
Mean	0.161667	0.335	39.0333	495
SD	0.00752773	0.0122474	1.63972	74.3412
N	6	6	6	6
SEM	0.00307318	0.005	0.669411	30.3497
3.graph	pGL4.17	pGL4.17 EGR1-D
	2.07217	12.6815

## Sheet: Figure 1-figure suplement 4
Description	p-value asterisks	p-value	Error bar type
		not calculated	SEM
Source DATA
#1	1	5	10	20	40	50	80	100
Mean		9.66188	15.3597	16.0591		17.952		20.7386
SD		1.02572	1.64171	1.92635		3.11149		2.56289
N		8	8	8		8		8
#2
Mean	6.17269	7.49543	9.82068	11.9051	11.4983	12.59		12.5689
SD	0.444633	0.314082	0.645229	0.986603	1.25093	1.51772		1.74128
N	6	6	6	6	6	6		6
#3
Mean	6.65791	8.82957	10.9415	10.9942	10.7388	13.9685		12.7346
SD	0.769345	0.552541	0.630582	1.22013	1.59484	1.67325		1.72998
N	6	6	6	6	6	6		4
#4
Mean	3.59666	8.75108	11.4757	14.8951	18.7519		18.5269
SD	0.349392	1.20404	1.46535	1.85121	0.507709		2.44911
N	6	6	6	6	6		6
#5
Mean	2.60172	8.39323	11.9932	14.2009	15.9121		18.2408
SD	0.144488	0.85013	0.581577	0.738323	1.28649		0.851539
N	6	6	6	6	6		6
#6
Mean	3.60569	8.61494	11.4491	15.0439	18.5152	19.0788		22.2271
SD	0.369873	1.32486	1.60945	1.8978	0.53222	1.86375		1.81525
N	5	5	5	5	5	5		5
#7
Mean	3.65045	8.97472	11.1359	12.2767	17.6793		18.8829	21.5999
SD	0.84223	0.799967	1.0874	1.27845	2.5187		1.78389	1.34751
N	8	8	8	8	8		8	8
Summary
Mean	4.36232	8.73296	11.8799	13.6417	15.5518	15.9344	18.5835	18.5869
SD	1.58544	1.05666	2.06712	2.27103	3.55731	3.41246	1.7371	4.56882
N	37	45	45	45	37	25	20	31

## Sheet: Figure 1-figure suplement 5A
Description	p-value asterisks	p-value	Error bar type
Columns 1.bar + 2.bar	**	0.00193828	SEM
Columns 3.bar + 4.bar	***	0.00062588
Source DATA
293T
#1	control	FGF2
Mean	1	3.97843
SD	0.0801872	0.270294
N	8	8
#2
Mean	1	3.28203
SD	0.0723215	0.159215
N	8	8
#3
Mean	1	3.63827
SD	0.151598	0.371755
N	8	8
Summary
Mean	1	3.63291
SD	0.10268	0.395434
N	24	24
NIH3T3
#1	control	FGF2
Mean	1	1.51204
SD	0.30995	0.545283
N	8	8
#2
Mean	1	2.19879
SD	0.148933	0.514342
N	8	8
#3
Mean	1	1.46299
SD	0.186447	0.374785
N	8	8
#4
Mean	1	2.17706
SD	0.0834598	0.185479
N	8	8
#5
Mean	1	2.28562
SD	0.0715978	0.181167
N	8	8
#6
Mean	1	1.59025
SD	0.0464373	0.0983483
N	8	8
Summary
Mean	1	1.87112
SD	0.157833	0.49319
N	48	48

## Sheet: Figure 1-figure suplement 5B
Description	p-value asterisks	p-value	Error bar type
Columns 1.bar + 2.bar	***	0.000243706	SEM
Columns 3.bar + 4.bar	*	0.0427062
Columns 5.bar + 6.bar	*	0.027423
Source DATA
hESC
#1	control	AZD1480
Mean	1	0.483771
SD	0.133593	0.03997
N	8	8
#2
Mean	1	0.496133
SD	0.297174	0.0100186
N	7	8
#3
Mean	1	0.486163
SD	0.0725152	0.0203807
N	8	8
Summary
Mean	1	0.488689
SD	0.177305	0.0259441
N	23	24
hiPSC
#1	control	AZD1480
Mean	1	0.321527
SD	0.0856649	0.100751
N	8	8
#2
Mean	1	0.329038
SD	0.257264	0.110312
N	8	8
#3
Mean	1	0.306631
SD	0.110811	0.0540777
N	8	8
Summary
Mean	1	0.319065
SD	0.161597	0.0881667
N	24	24
KMS11
#1	control	BGJ398 10 nM	BGJ398 20 nM	BGJ398 40 nM	BGJ398 100 nM
Mean	1	0.474626
SD	0.149056	0.0935298
N	8	8
#2
Mean	1		0.397324	0.718445	0.81738
SD	0.151318		0.0341864	0.159524	0.191084
N	8		8	8	8
Summary
Mean	1	0.474626	0.397324	0.718445	0.81738
SD	0.145098	0.0935298	0.0341864	0.159524	0.191084
N	16	8	8	8	8

## Sheet: Figure 1-figure suplement 7A
Description	p-value asterisks	p-value	Error bar type
Columns 1.bar + D	*	0.0127615	SEM
Columns 1.bar + 3.bar		0.380475
Columns D + 3.bar	**	0.00337762
Source DATA
#1	2xD-E	D	MapErk
Mean	1	0.456501	1.00206
SD	0.0965114	0.0348651	0.0892341
N	8	8	8
#2
Mean	1	0.429733	0.837875
SD	0.145483	0.05412	0.137317
N	8	8	8
#3
Mean	1	0.461901	0.770146
SD	0.0798728	0.0370737	0.0762813
N	8	8	8
#4
Mean	1	0.509468	0.904836
SD	0.0866798	0.0640233	0.0819283
N	8	8	8
Summary
Mean	1	0.462247	0.870469
SD	0.205579	0.0891005	0.157753
N	32	32	32

[truncated: 2 more sheets: Figure 1-figure suplement 7B, Figure 5-figure suplement 1]
