# Supplementary material for: One reporter for in-cell activity profiling of majority of protein kinase oncogenes
Source: eLife. 2017 Feb 15;6:e21536. doi: 10.7554/eLife.21536 (PMC5310841; doi:10.7554/eLife.21536)
Supplement: Supplementary file 3. — DOI: http://dx.doi.org/10.7554/eLife.21536.019 [file elife-21536-supp3.xlsx]

## Sheet: Figure 5B
		ligand added	Osimertinib							Mean	SD		Osimertinib							Mean	SD	FOLD	Change %	MEAN	SD
Empty		-	-	5517254	5727561	6554080	6476101	6729474	6629596	6.27234e+06	514672		+	5355299	5160516	5773038	5717508	4305292	4198995	5085108	684861	0.810719	18.9281	28.7437	6.04097		Inhibition <10%
Empty		-	-	875826	826800	951938	967309	807238	808778	872982	71717.4		+	672449	653475	618817	620398	599707	577072	623653	34778.1	0.714394	28.5606				Inhibition 11-25%
Empty		-	-	626084	575047	623171	613496	620590	619879	613044	19080		+	413946	390201	436738	436795	419542	418805	419338	17238.7	0.684025	31.5975				Inhibition 26-50%
Empty		-	-	5154365	4980475	5069410	4985699	5376688	5429440	5.16601e+06	195030		+	3630178	3683280	3860365	3808653	3801829	3742106	3.7544e+06	86095	0.72675	27.325				Inhibition >51%
Empty		-	-	4954801	4940054	4612956	4627001	5001558	4953328	4848283	178124		+	3658307	3673070	3490361	3552216	3351435	3351689	3.51285e+06	142064	0.724555	27.5445
Empty		-	-	9855786	9602782	10880698	10789373	11453824	11323044	1.06509e+07	761473		+	6592510	6690950	6912032	6786297	5954397	5931528	6.47795e+06	427711	0.608206	39.1794
Empty		-	-	5742827	5830014	5773928	5696334	4933140	4896365	5478768	439194		+	4082319	4049873	3754753	3780852	4113092	4111573	3982077	167778	0.72682	27.318
Empty		-	-	1423602	1432599	1474545	1478393			1.45228e+06	28209.9		+	1115187	1142478	1095995	1072527			1.10655e+06	29633.3	0.761935	23.8065
Empty		-	-	15077898	14700039	17665292	17509148	23821558	24149462	1.88206e+07	4.18205e+06		+	14408244	14295480	13728992	13598365	7455724	7134527	11770222	3.48194e+06	0.625391	37.4609
Empty		-	-	2638632	2795322	3408759	3424471	3255024	3223689	3.12432e+06	329268		+	2505898	2428578	2350559	2327943	2201157	2110982	2.32085e+06	145019	0.742835	25.7165
Empty			-	7124797	7214962	7959602	8274135	8169008	8082621	7.80419e+06	502868		+	5756907	5811716	6272068	6317535	6205081	6241260	6.10076e+06	248492	0.781729	21.8271
			Osimertinib							Mean	SD		Osimertinib							Mean	SD	FOLD	Decrease	Decrease adj. Empty	average when more than one measurement
ALK	F1245C	-	-	26781688	27921686	26655600	26410040	26978928	26856384	2.69341e+07	521307		+	23753904	26283218	24313278	24441308	22985880	22649264	24071142	1.29531e+06	0.893707	10.6293	-18.1143
ALK	G1128A	-	-	17203064	17590184	16868876	16955948	16642119	16497705	1.69596e+07	394790		+	14310486	15819505	16281408	16451656	16434604	16955280	1.60422e+07	923146	0.945901	5.40986	-23.3338
ALK	K1062M	-	-	18861548	21158116	23650496	24491920	25196476	24637816	2.29994e+07	2.4769e+06		+	23541290	23888344	24501418	24467792	24444306	25805102	2.44414e+07	772018	1.0627	-6.26964	-35.0133
ALK	R1275Q	-	-	33150884	36081880	32623016	32710720	32797060	31927798	3.32152e+07	1.4601e+06		+	23351186	24096956	28432520	29098554	26897780	26845898	2.64538e+07	2.29965e+06	0.796436	20.3564	-8.38733
ALK	WT	-	-	12713983	13196043	11338055	11330850	10531663	10583205	1.16156e+07	1.10482e+06		+	10477219	11128906	10898825	10981538	10723153	10645462	1.08092e+07	238483	0.930572	6.94279	-21.8009
AXL	E745K	-	-	24507508	24902360	21772944	21693736	22103492	22070510	2.28418e+07	1.45746e+06		+	19446284	19968144	19842578	19941640	17217500	17185460	18933601	1.35473e+06	0.828903	17.1097	-11.634
AXL	E809K	-	-	24414878	25620520	34593596	34519372	27014084	26513860	28779385	4.56133e+06		+	22138768	22247438	18229540	18304836	21822724	21766292	2.07516e+07	1.93319e+06	0.721058	27.8942	-0.849466
AXL	P636H	-	-	25915968	26689928	26601952	26345268	20752686	20715000	24503467	2.93232e+06		+	22261872	22405896	19368248	19376264	19464500	19741392	20436362	1.47673e+06	0.834019	16.5981	-12.1456
AXL	Q764R		-	42158140	41343608	44311696	45580388	45010872	45118452	43920526	1.74806e+06		+	41198344	40496360	39483780	39898340	39470128	40130152	4.01129e+07	660380	0.913305	8.66947	-20.0742
AXL	WT	-	-	23380716	24097204	18282788	17995868	19643862	19434386	2.04725e+07	2.61874e+06		+	17985370	18460844	20662566	20573532	18983256	18777848	1.92406e+07	1.11917e+06	0.939826	6.01736	-22.7263
CSF1R	A960T	-	-	40306860	39717240	39959800	39631324	38566560	38039824	39370268	875137		+	33919672	33015186	32266722	32785320	31717290	31587452	32548607	877259	0.826731	17.3269	-11.4168
CSF1R	I794T	-	-	15250988	15185294	16153891	16160614	16298004	15894196	1.58238e+07	487449		+	10313074	9979348	9796655	9972481	10012223	10135295	10034846	174194	0.63416	36.584	7.84028
CSF1R	Q877K	-	-	23784914	22705756	28506372	29174340	25395982	25048592	25769326	2.57168e+06		+	23927000	22698448	21030654	21062372	24346976	25394344	2.30766e+07	1.79416e+06	0.895508	10.4492	-18.2945
CSF1R	WT	-	-	27646216	27613504	30266008	30128168	30373644	30681024	2.94514e+07	1.42272e+06		+	22272152	22426356	23421276	24320112	23427132	22984524	2.31419e+07	753767	0.785766	21.4234	-7.32027
CSF1R	Y969H	-	-	36987940	35499344	31051900	30926532	35125280	34966696	3.40929e+07	2.50848e+06		+	31314120	30934002	22476640	22300084	32818506	32555200	28733092	4.96652e+06	0.842787	15.7213	-13.0224
DDR1	F866Y	Coll 15 µg/ml	-	1619602	1616557	1459002	1485012	1334613	1324025	1.47314e+06	129449		+	1713427	1722022	1178879	1211389	1434451	1471494	1455277	234251	0.987877	1.21226	-27.5314
DDR1	W385C	Coll 15 µg/ml	-	2078571	1947543	1794252	1828652	1872454	1875512	1.8995e+06	101763		+	1777603	1704588	1690161	1765747	1666352	1603985	1701406	64501.1	0.895714	10.4286	-18.3151
DDR1	WT	Coll 15 µg/ml	-	1048833	1058437	1436470	1431585	1599676	1579895	1.35915e+06	246792		+	1805229	1787304	1641876	1720777	2492073	2501383	1.99144e+06	395594	1.46521	-46.5211	-75.2648
DDR2	C580Y	Coll 15 µg/ml	-	1474928	1395978	790928	771656	945237	950865	1054932	305128		+	1353022	1298716	919556	881396	885333	871355	1.0349e+06	226621	0.981008	1.89924	-26.8444
DDR2	T654I	Coll 15 µg/ml	-	6939632	6721402	6711408	6896244	7642867	7632741	7.09072e+06	433492		+	8822584	8704402	8034167	7974456	3821693	3609849	6.82786e+06	2.43569e+06	0.962929	3.70706	-25.0366
DDR2	WT	Coll 15 µg/ml	-	8186960	7876380	7628932	7959010	6515268	6864635	7.5052e+06	665449		+	6837418	6544310	7453905	7438787	8333819	8339121	7.49123e+06	742583	0.998139	0.186149	-28.5575
EGFR	L858R	-	-	5087234	4729607	6281648	6236309	5936037	6194060	5.74415e+06	668012		+	588601	549077	482088	495047	489321	493323	516243	42847.9	0.0898728	91.0127	62.269
EGFR	R677H	-	-	6000526	5645723	5404703	5405212	6014368	6068393	5.75649e+06	310727		+	1046372	990421	1155053	1142231	1021275	1001162	1059419	71810.1	0.184039	81.5961	52.8524
EGFR	T790M	-	-	21926388	21601790	20635426	20320450	21512064	21576188	21262051	632017		+	6969086	7035501	6932625	6948341	6456869	6173499	6.75265e+06	352261	0.317592	68.2408	39.4971	45.5128
EGFR	T790M	-	-	30264970	30475834	27381284	27379090	25795982	25446872	27790672	2.15135e+06		+	9154480	9481241	8847184	8811733	7921912	7814684	8.67187e+06	668655	0.312043	68.7957	40.0521
EGFR	T790M	-	-	11554413	10972655	10211127	10224124	10336865	10057638	1.05595e+07	582378		+	3059124	3017438	2922517	2878435	2767313	2633316	2.87969e+06	158956	0.272712	72.7288	43.9851
EGFR	T790M	-	-	18187984	17706748	16330658	16241486	19205030	18880138	17758674	1.25521e+06		+	5106354	5192599	4321620	4340539	4972228	5005987	4.82322e+06	389049	0.271598	72.8402	44.0965
EGFR	T790M		-	69678880	68855664	74868064	76389264	76681448	75760192	7.37056e+07	3.50333e+06		+	19037154	18852168	19580934	20322432	19705800	19666364	1.95275e+07	525806	0.264939	73.5061	44.7624
EGFR	T790M	-	-	58318152	58079432	54685584	54967404	49368592	50530220	5.43249e+07	3.72961e+06		+	12828393	11954570	12337402	11001430	12562666	11842595	1.20878e+07	647202	0.22251	77.749	49.0053
EGFR	T790M	-	-	5734757	5217746	5805690	6010361	6017931	5679106	5.74427e+06	293609		+	838185	1122311	719984	696620	736437	734218	807959	161505	0.140655	85.9345	57.1908
EGFR	WT		-	47389988	46619152	52145400	50488772	54883324	54679824	51034410	3.53303e+06		+	23031272	22870156	25956444	25364230	23158958	23237108	2.39364e+07	1.35417e+06	0.469024	53.0976	24.3539	41.5724
EGFR	WT	-	-	5148413	4848400	5054887	5072251	5061468	4978934	5.02739e+06	102919		+	1267453	1156125	1151552	1244110	1165125	1129776	1.18569e+06	56012.3	0.235846	76.4154	47.6717
EGFR	WT	-	-	8377430	7937240	8414262	7889702	6915081	6714560	7.70805e+06	727757		+	1414754	1337252	1424006	1413131	1526538	1470208	1.43098e+06	63380.8	0.185648	81.4352	52.6915
ERBB2	G776V	-	-	5401154	5595781	4771748	4588058	4928861	4933603	5.03653e+06	384483		+	945607	937880	939383	927183	891277	896625	922992	23325.4	0.183259	81.6741	52.9304
ERBB2	L755S	-	-	7278105	6741304	6893709	7240029	7719842	7331104	7.20068e+06	346220		+	1342488	1279852	1417505	1415093	1315844	1288241	1.34317e+06	60781.8	0.186534	81.3466	52.6029
ERBB2	N857S	-	-	2234883	2190669	2191310	2193857	2389627	2418471	2.2698e+06	105708		+	778061	736241	753163	694350	687424	636683	714320	51384.7	0.314706	68.5294	39.7857
ERBB2	V842I	-	-	1101910	1084490	1105205	1136944	1174742	1157041	1126722	35190.4		+	294156	284799	312154	316230	306593	296159	301682	11980	0.267752	73.2248	44.4811
ERBB2	WT	-	-	2922611	2495085	2849686	2707318	2821411	2792207	2.76472e+06	149744		+	727635	1020772	794442	787731	734661	726426	798611	112986	0.288858	71.1142	42.3705
ERBB4	D1104Y	-	-	2672659	2465798	2436221	2409284	2678828	2638964	2.55029e+06	126010		+	1098828	1095343	1171061	1238975	1024456	1006739	1.1059e+06	87843.5	0.433637	56.6363	27.8926
ERBB4	E563K	-	-	2786446	2592520	2335039	2238555	2318285	2299551	2.4284e+06	213830		+	869849	825916	824603	803121	878198	876652	846390	32385	0.348538	65.1462	36.4025
ERBB4	N855K	-	-	3174404	3063732	2929280	2869298	3055365	3156161	3.04137e+06	121445		+	1031480	968488	932026	920318	886443	861810	933428	60587.1	0.30691	69.309	40.5653
ERBB4	P1033S	-	-	2852766	2720779	3161073	3145277	3006788	3144681	3.00523e+06	183034		+	634785	610363	572305	546498	622083	617405	600573	33868.8	0.199843	80.0157	51.272
ERBB4	R544W	-	-	3078428	2940477	2384695	2427985	2652071	2599106	2.68046e+06	277356		+	991277	983474	774497	774095	802649	790560	852759	104849	0.318139	68.1861	39.4424
ERBB4	WT	-	-	2204233	2211428	2103911	2166430	2138374	2176185	2.16676e+06	40605.8		+	966741	901772	926493	888771	866209	893381	907228	35093.2	0.418702	58.1298	29.3861
FGFR1	K656E	-	-	23830118	22867920	22329704	22286604	21825312	21116944	2.23761e+07	922503		+	21981924	21852364	19366548	19739392	21572314	22429848	21157065	1.27844e+06	0.945521	5.44793	-23.2958
FGFR1	R576W		-	45723700	44831816	45387276	44873312	46712256	46407392	4.5656e+07	780890		+	38956160	38082328	38806544	38790384	35285696	34901368	3.74704e+07	1.86989e+06	0.820712	17.9288	-10.8149
FGFR1	V664L	-	-	11310046	10973164	12654343	13246902	12028305	11870860	1.20139e+07	840199		+	9155708	9086600	9207984	9018051	9376231	9204892	9174911	122715	0.763689	23.6311	-5.11258
FGFR1	WT	-	-	18397748	18287196	16121328	16034066	15318683	15155417	1.65524e+07	1.43826e+06		+	14733955	14828499	13893117	13669551	14198831	14143627	1.42446e+07	457585	0.860576	13.9424	-14.8012
FGFR1	Y374C	-	-	16637202	16362580	16331040	16800208	16378759	16265104	1.64625e+07	208716		+	15628615	15425897	16258885	16186245	15950655	16015838	1.5911e+07	323856	0.966502	3.3498	-25.3939
FGFR2	C342Y	-	-	51838356	51844192	49663928	49818900	54815400	55997064	52329640	2.58905e+06		+	44664336	43869772	47692784	46802288	51568860	51497348	4.76826e+07	3.28871e+06	0.911196	8.88039	-19.8633
FGFR2	C383R	-	-	37621392	38315940	37735128	37060624	44103452	43420864	3.97096e+07	3.17169e+06		+	34329092	34095104	38468944	38844316	41012656	40977432	3.79546e+07	3.08498e+06	0.955805	4.41953	-24.3242
FGFR2	K659E	-	-	17866972	17697600	18088974	18592948	18571440	18425832	1.82073e+07	379130		+	16096083	15396108	15793513	16197922	17223020	16974320	16280161	697117	0.894156	10.5844	-18.1593
FGFR2	N550K	-	-	34958000	34082900	37588536	37479512	28819048	28843232	33628538	3.96272e+06		+	29431388	30208348	30310330	30216816	30290178	29498144	29992534	411284	0.891877	10.8123	-17.9314
FGFR2	WT	-	-	22114364	22295182	19506456	19427356	22211022	21764844	2.12199e+07	1.37001e+06		+	18594326	18059692	16511823	16731647	18619764	18866482	17897289	1.02487e+06	0.843421	15.6579	-13.0858
FGFR2	Y375C	-	-	34065612	34514224	29618018	36703044	37679012	29564724	3.36908e+07	3.44703e+06		+	33833112	32541088	37937128	39588200	39585116	38934440	3.70698e+07	3.09463e+06	1.1003	-10.0297	-38.7734
FGFR3	G380R		-	72867824	71527832	75606488	75502544	76190848	75713824	7.45682e+07	1.89903e+06		+	62771612	63792436	64780764	65219856	64038796	62593056	6.38661e+07	1.05101e+06	0.856479	14.3521	-14.3915
FGFR3	K650M	-	-	9493245	9564628	9673724	9365087	9562286	9445697	9.51744e+06	107337		+	8295544	8101008	6744948	6714652	9427266	9295033	8.09641e+06	1.1818e+06	0.850691	14.9309	-13.8128
FGFR3	R248C	-	-	15094348	14699618	14488062	14450128	13443755	13423898	1.42666e+07	684488		+	11220844	11295751	12383856	12167282	12469491	12411306	1.19914e+07	577500	0.840522	15.9478	-12.7959
FGFR3	WT	-	-	5711790	5584234	5610591	5606202	5384897	5476192	5.56232e+06	114869		+	4502370	4572968	4534552	4640586	4038775	3971754	4.37683e+06	292247	0.786872	21.3128	-7.43093
FGFR3	Y373C	-	-	15872168	15572903	9690395	9775258	12074660	11972030	1.24929e+07	2.70524e+06		+	13583623	12983002	12603273	12663429	13031465	13103272	1.29947e+07	353005	1.04016	-4.01648	-32.7602
FGFR4	G388R	-	-	2956906	2778339	2567423	2563805	2480324	2479123	2.63765e+06	190780		+	2050087	2018414	2073137	1999911	1879683	1879421	1.98344e+06	84341.3	0.751972	24.8028	-3.94091
FGFR4	N535K	-	-	11763411	10909167	10114801	10499035	11462232	11172154	10986800	611202		+	9999794	9622574	10301987	10007718	9613506	9275000	9.80343e+06	367932	0.892292	10.7708	-17.9729
FGFR4	V550E	-	-	9239353	8742766	7745241	7517138	7909077	7785935	8156585	677161		+	8334479	7919868	7969631	8235475	7332499	7369074	7860171	424495	0.96366	3.63405	-25.1096
FGFR4	WT	-	-	18921144	18121820	18091682	17409648	18219136	18121408	18147473	480112		+	15363937	15121200	14976733	15104714	17065868	16974424	1.57678e+07	978528	0.868871	13.1129	-15.6308
FLT3	D835E	-	-	24460156	25730512	26053924	25318802	27167498	26534182	2.58775e+07	945417		+	26539076	24416948	25309736	25878028	25904052	26504404	2.57587e+07	800287	0.995409	0.459105	-28.2846
FLT3	D835N	-	-	19012930	21484698	19261916	19645408	18845732	18450288	19450162	1.07416e+06		+	19532946	19946680	20209360	20201688	20764272	20229248	2.01474e+07	402954	1.03585	-3.58456	-32.3283
FLT3	D835Y	-	-	26507688	26415092	26467884	24819046	26364150	25861050	26072485	657876		+	29636512	30181136	29536512	31850794	30893240	30561124	3.04432e+07	864785	1.16764	-16.7638	-45.5075
FLT3	I836M	FLTL 50 ng/ml	-	36291788	36686608	39485680	39354316	39576148	38882760	38379550	1.48886e+06		+	29982438	28807342	28563078	27915340	29299974	28374754	28823821	729983	0.75102	24.898	-3.84572
FLT3	I836V	FLTL 50 ng/ml	-	40690916	43355744	38051956	39159632	41792848	41184128	4.07059e+07	1.89031e+06		+	31217818	32995052	32743856	31355148	31657490	33156444	3.21876e+07	873445	0.790737	20.9263	-7.81738
FLT3	WT	FLTL 50 ng/ml	-	40147904	41409736	40283324	40566160	40307324	40334152	40508100	461985		+	30179966	29414512	32723558	33492772	33564320	33041836	32069494	1.80293e+06	0.791681	20.8319	-7.91179
IGF1R	A1206T	-	-	8755160	8858711	8335663	8315192	8323510	8384877	8.49552e+06	244631		+	6020304	6200735	5734490	5823812	6927515	6975038	6.28032e+06	544383	0.73925	26.075	-2.66873
IGF1R	A1347V	-	-	8121975	8249705	8364766	8381617	9107716	9024465	8.54171e+06	417564		+	6376677	6269245	6934959	6826193	6372181	6134916	6.4857e+06	320139	0.759297	24.0703	-4.67342
IGF1R	K998R	-	-	6104692	6249548	5725821	5682858	6199473	6246075	6.03474e+06	261567		+	5142224	5168322	5393039	5391012	5397149	5366337	5.30968e+06	120373	0.879852	12.0148	-16.7289
IGF1R	M1255I	-	-	7990274	8052465	7821284	8094620	7986699	8371689	8.05284e+06	181834		+	5548173	5972151	5781771	5678184	5622976	5540395	5.69061e+06	164412	0.706659	29.3341	0.590443
IGF1R	WT	-	-	5156914	5202770	5444468	5429388	5392891	5350073	5.32942e+06	121230		+	4313599	4271452	4462868	4397917	4365691	4357765	4.36155e+06	66387.2	0.818391	18.1609	-10.5828
INSR	E1285K	-	-	4349796	4269576	3523626	3533843	3593528	3527114	3.79958e+06	396761		+	3636456	3620803	3017466	3108976	2887353	2802300	3.17889e+06	363982	0.836643	16.3357	-12.408
INSR	G1346E	-	-	7729461	7676380	7969813	7744129	6683631	6687500	7.41515e+06	574022		+	5586549	5489254	5740572	5725758	5311589	5182247	5.50599e+06	224810	0.742533	25.7467	-2.99698
INSR	R1270C	-	-	10002689	9783832	9283743	9317343	7694740	7597799	8946691	1.0444e+06		+	6619169	6567114	6657357	6711466	6933840	6902253	6.73187e+06	152077	0.752442	24.7558	-3.98789
INSR	V1086M	-	-	12789151	12722757	13597048	13610341	11195236	11575362	1.25816e+07	1.00866e+06		+	9133057	8957933	8212098	8281617	7802660	7520402	8.31796e+06	630573	0.661119	33.8881	5.14446
INSR	WT	-	-	10504828	10094416	10488228	10665867	9336366	9240609	1.00551e+07	623604		+	6537268	6693504	6840511	6849757	6951711	7001802	6.81243e+06	171639	0.677513	32.2487	3.50504
KIT	D816V	SCF 50 ng/ml	-	27636036	26682422	24383420	24165808	24451580	24367796	25281177	1.48871e+06		+	21729382	21469592	19328928	21123742	19918000	17604956	2.01958e+07	1.57332e+06	0.798846	20.1154	-8.62829
KIT	N822Y	SCF 50 ng/ml	-	65042460	66241440	62216888	63527324	55751468	50595640	6.05625e+07	6.10462e+06		+	54211016	54165020	47648760	48501188	51394088	51460792	51230144	2.75146e+06	0.845905	15.4095	-13.3342
KIT	V599G	SCF 50 ng/ml	-	44593168	47783912	42821064	43491204	51877208	52818756	4.72309e+07	4.32453e+06		+	33494080	34767552	35184440	35640188	34905644	33907308	3.46499e+07	804116	0.733627	26.6373	-2.10642
KIT	V825A	-	-	37020512	36140744	32732816	32359464	33498634	33015964	3.4128e+07	1.95575e+06		+	27888308	28523560	25812928	26149050	25144528	24907472	2.64043e+07	1.47891e+06	0.773684	22.6316	-6.1121
KIT	WT	SCF 50 ng/ml	-	39293748	37827172	35025440	35337832	33199092	31874762	35426341	2.77358e+06		+	32189200	31813100	28347712	27952812	27009448	26504872	28969524	2.44086e+06	0.81774	18.226	-10.5177
LTK	D535N	-	-	11402071	12185042	10361558	11251160	11813360	11741276	1.14591e+07	629794		+	4154016	4324611	4736322	4876555	4537377	4486905	4.5193e+06	263607	0.394386	60.5614	31.8177	36.0783
LTK	D535N		-	8897732	9045351	9634754	10097233	9995544	9910401	9.59684e+06	510296		+	2985457	2904768	3018695	3148558	2920430	2824674	2967097	111602	0.309175	69.0825	40.3389
LTK	H608Y		-	36918168	34024768	31166720	31198070	33529756	33643848	33413555	2.12975e+06		+	11959780	11813842	11827309	13283261	13825501	13649667	12726560	959101	0.38088	61.912	33.1683
LTK	L844I	-	-	9660184	9797425	9637691	9540617	8804759	8689508	9.35503e+06	479352		+	4682473	4919110	4310370	4289503	3711569	3714673	4271283	492689	0.456576	54.3424	25.5987	35.355
LTK	L844I		-	5554908	5398237	5378744	5324290	6248118	6290142	5.69907e+06	448369		+	1381080	1332417	1512771	1477181	1612118	1624577	1490024	118661	0.26145	73.855	45.1113
LTK	R678C		-	19004488	18974670	20306124	20832948	22017372	21527386	2.04438e+07	1.26891e+06		+	10120544	10227312	12952938	13143320	11869889	11740333	1.16757e+07	1.29178e+06	0.571112	42.8888	14.1451
LTK	R678P	-	-	1843583	1777811	1990944	1973067	2042039	2036159	1.94393e+06	108495		+	1715734	1740970	1870844	1848263	1720560	1766379	1777125	66685.8	0.91419	8.58099	-20.1627
LTK	W831C	-	-	1395388	1429887	1280943	1294236	1315128	1297856	1335573	61655		+	727299	784037	651520	649213	651115	672369	689259	55132.7	0.516077	48.3923	19.6486	25.5562
LTK	W831C		-	39782512	40753028	45475536	40160852	46603060	46183368	43159726	3.242e+06		+	12887295	13090412	25880568	26421076	12477033	12289695	1.71743e+07	6.96107e+06	0.397925	60.2075	31.4638
LTK	WT		-	22402920	23678380	25656732	25592618	25357892	25686980	2.47293e+07	1.37362e+06		+	10847660	10836866	12538597	12943203	12361720	12433460	1.19936e+07	914218	0.484996	51.5004	22.7567	24.1716
LTK	WT	-	-	6014315	6051775	4838848	4802494	5362305	5226234	5.38266e+06	548436		+	2628754	2620622	2234779	2227631	2507804	2529953	2.45826e+06	182295	0.456699	54.3301	25.5864
MET	M1149T	-	-	55889272	55778720	54052760	53446664	56241028	55381832	5.51317e+07	1.12153e+06		+	40671288	39703664	41043904	41520056	43801136	41445312	4.13642e+07	1.36452e+06	0.75028	24.972	-3.7717
MET	T1010I	-	-	23253168	22299662	21452336	21493036	23810980	23787646	2.26828e+07	1.08583e+06		+	15432857	15461163	16015865	15770737	13898176	13407128	1.49977e+07	1.07492e+06	0.66119	33.881	5.13727
MET	T1191I	-	-	15336248	15278519	16512943	16625488	15911306	16250741	1.59859e+07	580515		+	10106392	9763028	10511885	10457231	9909408	9552857	1.00501e+07	382525	0.628688	37.1312	8.38747
MET	WT	-	-	28084214	27301784	24701240	25407110	26549918	25920996	2.63275e+07	1.24433e+06		+	20210632	19822580	18986124	18977076	19492582	19515620	19500769	478930	0.740698	25.9302	-2.81353
MET	Y1253D	-	-	13807610	13562987	13913997	13881954	14146548	14216464	1.39216e+07	236970		+	9131112	9052829	9042985	9229163	9126947	8993352	9.09606e+06	83825.9	0.653378	34.6622	5.9185
PDGFRA	P577S	-	-	4662398	4359281	5031371	5028565	4853092	4792436	4.78786e+06	253351		+	3682556	3576657	4128047	4054143	4566919	4460246	4.07809e+06	398986	0.851758	14.8242	-13.9195	-12.2015
PDGFRA	P577S	-	-	2931470	2953255	3177368	3139981	3192000	3067494	3076928	113002		+	2400112	2302093	2471381	2430211	2762225	2724444	2.51508e+06	185800	0.817399	18.2601	-10.4836
PDGFRA	R487L	-	-	2997714	2739921	2856109	2940766	3034510	2916234	2914209	105742		+	2481227	2327704	2181204	2207507	2305271	2280886	2.2973e+06	106421	0.78831	21.169	-7.57468
PDGFRA	V626M	-	-	2062626	2021268	2032965	1995421	1926612	1874511	1.98557e+06	71225.6		+	1385601	1336117	1597315	1588081	1450788	1436648	1.46576e+06	106371	0.738206	26.1794	-2.56432
PDGFRA	WT	-	-	2752543	2802735	2570569	2554500	2620028	2626175	2654425	100619		+	1904940	1793108	1965852	1992115	1892737	1866617	1.90256e+06	71273.8	0.716751	28.3249	-0.418777
PDGFRA	Y555C	-	-	2483778	2353587	2632561	2600702	2522888	2498760	2.51538e+06	98508.4		+	1572465	1468893	1716367	1686870	1820843	1797451	1.67715e+06	134968	0.666758	33.3242	4.58056
PDGFRB	N666K	-	-	3713888	3492852	3893566	3932941	3787172	3706324	3.75446e+06	157910		+	3267158	3055222	3064015	3048107	2912916	2919655	3.04451e+06	128830	0.810906	18.9094	-9.8343
PDGFRB	R561C	-	-	1978569	1953632	1939792	1950291	2018189	2002421	1.97382e+06	31395.1		+	1538030	1459680	1642479	1637318	1651202	1663254	1.59866e+06	81656.6	0.809934	19.0066	-9.73709
PDGFRB	WT	-	-	2641173	2464009	2801875	2794256	2865850	2867569	2739122	157998		+	2178786	2067433	2016616	2202772	2154871	2136075	2.12609e+06	70725.2	0.776195	22.3805	-6.36316
RET	C609Y	-	-	2690087	2626992	2551781	2683436	2450803	2412524	2.56927e+06	118213		+	2704896	2538852	2640212	2601290	2667446	2710545	2.64387e+06	65697.4	1.02904	-2.90366	-31.6474
RET	C634G	-	-	3215432	2941548	2913877	3131830	3069068	3023284	3.04917e+06	114393		+	3059228	3086578	3113142	3043098	2896420	2914604	3018845	91162.2	0.990054	0.994636	-27.7491
RET	M918T	-	-	3664744	3361175	3016960	2979350	2857139	2774054	3.1089e+06	338629		+	3175013	2938386	2864133	2777924	2729660	2696248	2.86356e+06	176555	0.921084	7.89162	-20.8521
RET	R912P	-	-	739263	712936	777902	743613	823993	827164	770812	47199.1		+	782671	737174	703330	678813	708448	692450	717148	37524.6	0.93038	6.96203	-21.7817
RET	WT	-	-	1137600	1074702	1078248	1237841	1119487	1108668	1126091	59828.9		+	1134562	1131852	1163278	1180278	1118937	1114172	1.14051e+06	25958.8	1.01281	-1.28073	-30.0244
RON	E811K	-	-	42169452	41283980	37691572	38210456	37202640	37783688	3.9057e+07	2.11129e+06		+	41180664	40384656	32741436	32528482	31170968	32283324	35048255	4.4818e+06	0.897362	10.2638	-18.4799
RON	R1374C	-	-	1879391	1886467	1770620	1777208	1580539	1549324	1.74059e+06	144905		+	2021980	1978000	1717075	1668688	1644987	1647243	1.77966e+06	173182	1.02245	-2.24468	-30.9884
RON	R631Q	-	-	36100044	34812208	35134432	35506984	38655688	37670548	3.63133e+07	1.52758e+06		+	33944200	33785160	36432552	37567684	35548152	34420012	35282960	1.50945e+06	0.971626	2.83741	-25.9063
RON	S1064P	-	-	43463520	48267820	44357872	43781152	46006660	45465340	4.52237e+07	1.7814e+06		+	36460516	36415344	36338760	35580688	35811804	35659280	3.60444e+07	403695	0.797024	20.2976	-8.44609
RON	WT	-	-	58249068	56525408	57494160	37364736	56161380	55701844	53582766	7.99871e+06		+	47809672	43370072	48688736	47304080	48753616	48645360	4.74286e+07	2.07154e+06	0.885146	11.4854	-17.2583
TEK	E990K	-	-	11091492	11594077	12374490	12376781	10645677	10497707	1.143e+07	826353		+	8640105	8767583	8284878	8206146	8124102	8365300	8398019	253338	0.734732	26.5268	-2.21693
TEK	L914F	-	-	57242520	57537652	55326836	57907664	51120712	51376960	5.50854e+07	3.10359e+06		+	53186568	52954916	47276080	49918800	55326700	55316000	52329844	3.17417e+06	0.949977	5.00232	-23.7414
TEK	R849W	-	-	20881200	19898158	19015398	18665420	17214872	16939852	18769150	1.52111e+06		+	18351582	18525146	17051572	17071784	16153891	15726856	1.71468e+07	1.12855e+06	0.913563	8.64368	-20.1
TEK	WT	-	-	12292875	12106583	11167797	11138630	9906842	9842819	1.10759e+07	1.04335e+06		+	7732725	7516318	6526922	6525969	7357048	7315797	7.16246e+06	513970	0.64667	35.333	6.58936
TEK	Y897C	-	-	40287864	39615992	55118344	55075744	44111656	43399936	46268256	7.05396e+06		+	33355904	33353124	40811840	41429504	40911600	39407716	3.82116e+07	3.8215e+06	0.825871	17.4129	-11.3308
TIE	E842K	-	-	13465236	13495673	15285705	15323235	14562631	14489410	1.4437e+07	819105		+	12431331	12334555	11749027	11521785	10756483	10408590	1.15336e+07	820190	0.798895	20.1105	-8.63316
TIE	R713C	-	-	27797212	26378690	27305286	26355684	28845076	28286972	27494820	1.01207e+06		+	23673412	23001192	24431364	23866116	23957180	23792996	2.3787e+07	464943	0.865146	13.4854	-15.2583
TIE	V1006I	-	-	29427952	28768776	32337844	32118824	33303920	33388144	3.15576e+07	1.98178e+06		+	25918040	24816472	24269262	24405546	25313268	25075030	2.49663e+07	610045	0.791134	20.8866	-7.85708
TIE	V765M	-	-	35653576	34965864	35901088	35076036	36384972	36191280	3.56955e+07	579879		+	24239506	23454836	26780458	26160480	24106298	23134244	2.4646e+07	1.48394e+06	0.690451	30.9549	2.21122
TIE	WT	-	-	12634737	11979616	12912466	13212361	14077854	14156971	1.31623e+07	844937		+	9299788	9255964	9375938	10001866	10675404	10464995	9.84566e+06	626547	0.748018	25.1982	-3.54546
TRKA	A336E	-	-	15124794	15494103	17173618	17148788	19338536	18970356	1.72084e+07	1.72783e+06		+	15577268	15877038	15386311	15343480	17229860	17456764	1.61451e+07	949717	0.938213	6.17866	-22.565
TRKA	K538A	-	-	16353430	17028164	15945728	16185209	17677248	17693676	1.68139e+07	765022		+	14615042	15194678	15015516	14947974	15471799	15410810	1.51093e+07	318972	0.898619	10.1381	-18.6056
TRKA	R342Q	-	-	13841327	14494883	14657766	14727406	13747245	13716621	1.41975e+07	477894		+	12341613	13210621	10695515	10662734	12477921	12438037	1.19711e+07	1.04762e+06	0.843179	15.6821	-13.0616
TRKA	R508W	-	-	10721448	10845275	10720016	12110877	11282811	12251896	1.13221e+07	698410		+	9081859	9465329	10307677	10240632	10361466	10274999	9955327	543274	0.879286	12.0714	-16.6723
TRKA	S550Y	-	-	7325968	7796615	7597561	7524811	7065695	7004287	7.38582e+06	311299		+	6057696	6462515	6302099	6258071	6310988	6288733	6280017	130182	0.85028	14.972	-13.7717
TRKA	WT	-	-	24194024	25446000	21265734	21222724	25023676	24743716	2.36493e+07	1.90689e+06		+	20980422	21853796	22455108	22520824	23599940	23443302	2.24756e+07	982370	0.950369	4.96313	-23.7806
TRKB	E559G	-	-	26978406	27369448	25290176	25455042	23284430	23561444	2.53232e+07	1.68557e+06		+	24910712	24551504	26208106	26727456	23226260	22926840	2.47585e+07	1.53277e+06	0.977701	2.22989	-26.5138
TRKB	P660L	-	-	32800020	32729640	33246528	32695460	33703452	33923088	3.3183e+07	531515		+	30173556	31457984	30861500	31176582	32234696	31624624	3.12548e+07	702587	0.941892	5.81082	-22.9329
TRKB	R691C	-	-	50332312	51493016	49478080	50431764	48285652	47186880	4.95346e+07	1.57172e+06		+	49374972	50574036	46556568	46254516	43766832	44433772	4.68268e+07	2.68423e+06	0.945334	5.46655	-23.2771
TRKB	R715Q	-	-	38470160	38530720	39675504	40167140	36004320	35050716	3.79831e+07	2.034e+06		+	30960396	31954572	32136824	34600384	33087268	33021896	32626890	1.24355e+06	0.858985	14.1015	-14.6421
TRKB	WT	-	-	34262760	34002948	34840440	35628224	31062376	30659516	3.34094e+07	2.05533e+06		+	30796186	31364052	30619252	30210464	28912656	28461230	30060640	1.13582e+06	0.899767	10.0233	-18.7203
TRKC	H599Y	-	-	12205659	12775577	13127286	13082734	13930421	13739648	1.31436e+07	631428		+	9724657	10431723	12417038	12443155	13533719	13513459	1.20106e+07	1.59054e+06	0.913803	8.61965	-20.124
TRKC	I695V		-	38763372	37228820	37505264	37201468	36837608	37245480	3.74637e+07	671479		+	27889906	27420252	31410220	31966108	31595624	31719442	30333592	2.0879e+06	0.80968	19.032	-9.71171
TRKC	K746T	-	-	13903338	14747377	13758242	13926546	14283354	14310411	14154878	364549		+	11618663	12137950	16443859	16909894	14615243	14555002	1.43801e+07	2.16322e+06	1.01591	-1.59114	-30.3348
TRKC	L760I	-	-	12460454	13325709	13610808	13745272	13539100	13617487	1.33831e+07	472623		+	12599789	12890470	13028544	13038537	13326146	13243063	1.30211e+07	259710	0.972948	2.70525	-26.0384
TRKC	WT	-	-	14581862	15577069	14906368	14720319	16149261	16121784	1.53428e+07	702718		+	12780247	13599418	16664603	16700331	15716331	15699726	1.51934e+07	1.63274e+06	0.990267	0.973321	-27.7704
VEGFR1	E943K	-	-	29899908	29921100	28924652	28669248	27395998	26353780	2.85274e+07	1.41484e+06		+	21952968	20841020	21571520	21600026	21316272	21937120	2.15365e+07	417468	0.754939	24.5061	-4.2376
VEGFR1	G727C	-	-	31748634	33030124	37645108	34766612	33107660	30876860	3.35292e+07	2.41263e+06		+	23723120	23930116	24147680	23163208	23546958	23146462	2.36096e+07	405668	0.704151	29.5849	0.841229
VEGFR1	L422P	-	-	39295840	39473120	36412012	35616572	35988920	35701012	37081246	1.80648e+06		+	28616204	28322226	29747948	29810308	26803788	26356408	28276147	1.44851e+06	0.762546	23.7454	-4.99826
VEGFR1	L930F	-	-	37617676	39923060	35074300	34342172	31455218	31541150	3.49923e+07	3.34831e+06		+	30068632	30935684	30903498	30225318	28444808	29046136	29937346	1.00521e+06	0.855542	14.4458	-14.2979
VEGFR1	R781Q	-	-	28390452	28734770	30290242	31695232	32950400	32625944	3.07812e+07	1.9539e+06		+	27505068	28279536	27644748	27171712	25368624	25342962	2.68854e+07	1.23822e+06	0.873438	12.6562	-16.0875
VEGFR1	WT	-	-	28630332	26735444	28468486	28637310	32392566	34809260	2.99456e+07	3.01898e+06		+	28808330	30615984	27130758	26425760	13787409	13573956	2.33904e+07	7.65959e+06	0.781096	21.8904	-6.8533
VEGFR2	C482R	-	-	4354126	4206949	4198295	4201236	3743720	3662075	4.06107e+06	284797		+	3250407	3252166	3393633	3373760	3189904	3021087	3.24683e+06	135576	0.799501	20.0499	-8.69377
VEGFR2	P1147S	-	-	11752479	11415763	14197083	14518832	12236848	12120644	1.27069e+07	1.31502e+06		+	10167882	10139518	13833550	13560160	11816698	11241136	1.17932e+07	1.61039e+06	0.928088	7.19122	-21.5525
VEGFR2	S1200Y	-	-	21585826	20826192	17343314	17137940	16217106	16266239	1.82294e+07	2.36172e+06		+	4392478	4109623	15202611	15109387	14901818	14741750	1.14096e+07	5.54804e+06	0.625889	37.4111	8.66737
VEGFR2	V1041M	-	-	6765202	6657725	4382602	4362225	5402152	5496335	5.51104e+06	1.04814e+06		+	4603661	4361605	4150932	4060270	3950179	4026859	4192251	246178	0.7607	23.93	-4.81374
VEGFR2	WT	-	-	20032236	20351046	19468672	19301564	19611792	19322640	19681325	422988		+	16706567	16211861	15538398	15388625	15634215	15293303	1.57955e+07	550139	0.802563	19.7437	-8.99994
VEGFR3	P954S		-	56270384	57110780	64462168	65646120	63760824	63061200	6.17186e+07	3.99602e+06		+	44033140	43524376	44650624	44732200	48504744	46514944	4.53267e+07	1.8571e+06	0.734409	26.5591	-2.18457	4.702
VEGFR3	P954S	-	-	56315796	55471044	62205484	63081368	48908488	47875720	5.5643e+07	6.39628e+06		+	34713644	32488430	30147420	30923136	32565240	38367608	33200913	2.98016e+06	0.596677	40.3323	11.5886
VEGFR3	S1249F		-	51546064	50178804	53563168	53154376	60266424	58809764	5.45864e+07	4.04642e+06		+	42699560	42622540	44351904	45417040	49384476	48503116	4.54964e+07	2.88288e+06	0.833475	16.6525	-12.0912	-3.47278
VEGFR3	S1249F	-	-	53908988	52057360	56884948	54143372	51749976	52058020	5.34671e+07	1.96243e+06		+	41174736	41037820	32650042	35261144	30360504	31600552	3.53475e+07	4.74405e+06	0.661107	33.8893	5.14564
VEGFR3	WT	-	-	62520068	60909816	45686120	45000716	38157328	37560212	48305710	1.09284e+07		+	47379068	47657284	47758104	48719956	39744416	38983432	4.50404e+07	4.42666e+06	0.932403	6.75973	-21.984	-14.8705
VEGFR3	WT		-	29572672	29607672	27228826	27134164	29753846	29329368	2.87711e+07	1.23919e+06		+	23155060	23188530	24026336	23574994	21171320	21281874	22733019	1.20929e+06	0.790134	20.9866	-7.75709

## Sheet: Figure 5B-results
Kinase	WT	Mutants
ALK	+	F1245C	G1128A	K1062M	R1275Q				Inhibition <10%
LTK	+	R678C	W831C	D535N	L844I	H608Y			Inhibition 10-25%
AXL	+	Q764R	E745K	E809K	P636H				Inhibition 25-50%
DDR1	+	F866Y	W385C						Inhibition >50%
DDR2	+	C580Y	T654I
EGFR	+	L858R	R677H	T790M
ERBB2	+	N857S	L755S	V842I	G776V
ERBB4	+	D1104Y	E563K	N855K	P1033S	R544W
FGFR1	+	R576W	Y374C	K656E	V664L
FGFR2	+	C342Y	Y375C	K659E	N550K	C383R
FGFR3	+	G380R	K650M	R248C	Y373C
FGFR4	+	G388R	N535K	V550E
IGF1R	+	A1206T	A1347V	M1255I	K998R
INSR	+	E1285K	G1346E	R1270C	V1086M
MET	+	Y1253D	T1010I	T1191I	M1149T
RON	+	E811K	R631Q	R1374C	S1064P
CSF1R	+	A960T	I794T	Q877K	Y969H
FLT3	+	D835E	D835N	D835Y	I836V	I836M
KIT	+	D816V	N822Y	V825A	V599G
PDGFRA	+	R487L	Y555C	P577S	V626M
PDGFRB	+	N666K	R651C
RET	+	R912P	M918T	C609Y	C634G
TEK	+	E990K	L914F	R849W	Y897C
TIE	+	E842K	R713C	V765M	V1006I
TRKA	+	A336E	R342Q	R508W	S550Y	K538A
TRKB	+	E559G	R715Q	P660L	R691C
TRKC	+	H599Y	I695V	K746T	L760I
VEGFR1	+	E943K	G727C	L422P	L930F	R781Q
VEGFR2	+	C482R	P1147S	V1041M	S1200Y
VEGFR3	+	P954S	S1249F
